# Supplementary material for: Compliance, practices, and attitudes towards VTIs (Vehicle Technical Inspections) in Spain: What prevents Spanish drivers from checking up their cars?
Source: PLoS One. 2021 Jul 19;16(7):e0254823. doi: 10.1371/journal.pone.0254823 (PMC8289058; doi:10.1371/journal.pone.0254823)
Supplement: S1 Dataset — (ZIP) [file pone.0254823.s002.zip]

Archive with 2 entries (2 files):
- S1 Raw Data.sav
- __MACOSX/._S1 Raw Data.sav
